# Supplementary material for: Dose-dependent impact of enrofloxacin on broiler chicken gut resistome is mitigated by synbiotic application
Source: Front Microbiol. 2022 Aug 4;13:869538. doi: 10.3389/fmicb.2022.869538 (PMC9386515; doi:10.3389/fmicb.2022.869538)
Supplement: Supplementary file 1 [file Data_Sheet_1.xlsx]

## Sheet: TITLE_PAGE
	Dose-dependent impact of enrofloxacin on broiler chicken gut resistome is mitigated by synbiotic application
			Robin Temmerman, Mahdi Ghanbari, Gunther Antonissen, Gerd Schatzmayr, Luc Duchateau, Freddy Haesebrouck, An Garmyn, Mathias Devreese
							Corresponding author: Mahdi Ghanbari
							Mailing address: DSM – BIOMIN Research Center, Technopark 1, 3430 Tulln, Austria
							E-mail: mahdi.ghanbari@dsm.com

## Sheet: CONTENTS
								Supporting Information-Tables
									Contents
							1. STUDY_METADATA. Metadata information on samples used in the study.
							2.DA_TAXA. Details of microbial taxa that exhibited significantly increased/decreased abundances in chicken cecum digesta due to enrofloxacin and/or synbiotic applications across different time points.
							3. DA_RESISTOME. Details of antibiotic resistance genes that exhibited significantly increased/decreased abundances in chicken cecum digesta due to enrofloxacin and/or synbiotic applications across different time points.

## Sheet: STUDY_METADATA
				IDENTIFIER	LIB_SIZE	NAME	SAMPLING_DAY	GROUP	REPLICATE	WEIGHT
				P01_A01_Plate_1_R1_cont_C_A	8907248	R1_cont_C_A	DAY_20	CONTROL	1
				P01_A02_Plate_1_R3_cont_C_A	11458764	R3_cont_C_A	DAY_20	CONTROL	3
				P01_A03_Plate_1_R5_cont_C_A	17232660	R5_cont_C_A	DAY_20	CONTROL	5
				P01_A04_Plate_1_R7_cont_C_A	11662224	R7_cont_C_A	DAY_20	CONTROL	7
				P01_A05_Plate_1_R2_cont_C_P	12572924	R2_cont_C_P	DAY_24	CONTROL	2
				P01_A06_Plate_1_R4_cont_C_P	12549492	R4_cont_C_P	DAY_24	CONTROL	4
				P01_A07_Plate_1_R6_cont_C_P	18692248	R6_cont_C_P	DAY_24	CONTROL	6
				P01_A08_Plate_1_R1_cont_C_2W	12152200	R1_cont_C_2W	DAY_37	CONTROL	1	1.6
				P01_A09_Plate_1_R3_cont_C_2W	19463820	R3_cont_C_2W	DAY_37	CONTROL	3	1.475
				P01_A10_Plate_1_R5_cont_C_2W	16852196	R5_cont_C_2W	DAY_37	CONTROL	5	1.95
				P01_A11_Plate_1_R7_cont_C_2W	24377264	R7_cont_C_2W	DAY_37	CONTROL	7	1.47
				P01_E01_Plate_1_R2_cont_C_A	19351848	R2_cont_C_A	DAY_20	CONTROL	2
				P01_E02_Plate_1_R4_cont_C_A	18090124	R4_cont_C_A	DAY_20	CONTROL	4
				P01_E03_Plate_1_R6_cont_C_A	21574680	R6_cont_C_A	DAY_20	CONTROL	6
				P01_E04_Plate_1_R1_cont_C_P	20057084	R1_cont_C_P	DAY_24	CONTROL	1
				P01_E05_Plate_1_R3_cont_C_P	14992348	R3_cont_C_P	DAY_24	CONTROL	3
				P01_E06_Plate_1_R5_cont_C_P	18844220	R5_cont_C_P	DAY_24	CONTROL	5
				P01_E07_Plate_1_R7_cont_C_P	13669992	R7_cont_C_P	DAY_24	CONTROL	7
				P01_E08_Plate_1_R2_cont_C_2W	11709712	R2_cont_C_2W	DAY_37	CONTROL	2	1.25
				P01_E09_Plate_1_R4_cont_C_2W	19475000	R4_cont_C_2W	DAY_37	CONTROL	4	1.72
				P01_E10_Plate_1_R6_cont_C_2W	17840528	R6_cont_C_2W	DAY_37	CONTROL	6	1.64
				P01_C01_Plate_1_R1_50_C_A	12719648	R1_50_C_A	DAY_20	HIGH	1
				P01_C02_Plate_1_R3_50_C_A	12021644	R3_50_C_A	DAY_20	HIGH	3
				P01_C03_Plate_1_R5_50_C_A	17752580	R5_50_C_A	DAY_20	HIGH	5
				P01_C04_Plate_1_R7_50_C_A	13374080	R7_50_C_A	DAY_20	HIGH	7
				P01_C05_Plate_1_R2_50_C_P	12228888	R2_50_C_P	DAY_24	HIGH	2
				P01_C06_Plate_1_R4_50_C_P	10817724	R4_50_C_P	DAY_24	HIGH	4
				P01_C07_Plate_1_R6_50_C_P	19219868	R6_50_C_P	DAY_24	HIGH	6
				P01_C08_Plate_1_R1_50_C_2W	9266076	R1_50_C_2W	DAY_37	HIGH	1	1.96
				P01_C09_Plate_1_R3_50_C_2W	17103744	R3_50_C_2W	DAY_37	HIGH	3	1.37
				P01_C10_Plate_1_R5_50_C_2W	14515208	R5_50_C_2W	DAY_37	HIGH	5	2.2
				P01_C11_Plate_1_R7_50_C_2W	13751760	R7_50_C_2W	DAY_37	HIGH	7	1.77
				P01_G01_Plate_1_R2_50_C_A	14561672	R2_50_C_A	DAY_20	HIGH	2
				P01_G02_Plate_1_R4_50_C_A	21486072	R4_50_C_A	DAY_20	HIGH	4
				P01_G03_Plate_1_R6_50_C_A	15804476	R6_50_C_A	DAY_20	HIGH	6
				P01_G04_Plate_1_R1_50_C_P	24909532	R1_50_C_P	DAY_24	HIGH	1
				P01_G05_Plate_1_R3_50_C_P	13695436	R3_50_C_P	DAY_24	HIGH	3
				P01_G06_Plate_1_R5_50_C_P	23577800	R5_50_C_P	DAY_24	HIGH	5
				P01_G07_Plate_1_R7_50_C_P	19635956	R7_50_C_P	DAY_24	HIGH	7
				P01_G08_Plate_1_R2_50_C_2W	20730120	R2_50_C_2W	DAY_37	HIGH	2	1.5
				P01_G09_Plate_1_R4_50_C_2W	12389192	R4_50_C_2W	DAY_37	HIGH	4	1.85
				P01_G10_Plate_1_R6_50_C_2W	15042616	R6_50_C_2W	DAY_37	HIGH	6	2.08
				P01_B01_Plate_1_R1_125_C_A	7569808	R1_125_C_A	DAY_20	OPT	1
				P01_B02_Plate_1_R3_125_C_A	16928400	R3_125_C_A	DAY_20	OPT	3
				P01_B03_Plate_1_R5_125_C_A	16035672	R5_125_C_A	DAY_20	OPT	5
				P01_B04_Plate_1_R7_125_C_A	10672528	R7_125_C_A	DAY_20	OPT	7
				P01_B05_Plate_1_R2_125_C_P	15335764	R2_125_C_P	DAY_24	OPT	2
				P01_B06_Plate_1_R4_125_C_P	8737748	R4_125_C_P	DAY_24	OPT	4
				P01_B07_Plate_1_R6_125_C_P	24428848	R6_125_C_P	DAY_24	OPT	6
				P01_B08_Plate_1_R1_125_C_2W	15666540	R1_125_C_2W	DAY_37	OPT	1	1.4
				P01_B09_Plate_1_R3_125_C_2W	17307808	R3_125_C_2W	DAY_37	OPT	3	1.44
				P01_B10_Plate_1_R5_125_C_2W	14489648	R5_125_C_2W	DAY_37	OPT	5	1.57
				P01_B11_Plate_1_R7_125_C_2W	12655032	R7_125_C_2W	DAY_37	OPT	7	1.73
				P01_F01_Plate_1_R2_125_C_A	20808812	R2_125_C_A	DAY_20	OPT	2
				P01_F02_Plate_1_R4_125_C_A	14636784	R4_125_C_A	DAY_20	OPT	4
				P01_F03_Plate_1_R6_125_C_A	26130180	R6_125_C_A	DAY_20	OPT	6
				P01_F04_Plate_1_R1_125_C_P	14730416	R1_125_C_P	DAY_24	OPT	1
				P01_F05_Plate_1_R3_125_C_P	15609996	R3_125_C_P	DAY_24	OPT	3
				P01_F06_Plate_1_R5_125_C_P	16222412	R5_125_C_P	DAY_24	OPT	5
				P01_F07_Plate_1_R7_125_C_P	28252540	R7_125_C_P	DAY_24	OPT	7
				P01_F08_Plate_1_R2_125_C_2W	14173524	R2_125_C_2W	DAY_37	OPT	2	1.25
				P01_F09_Plate_1_R4_125_C_2W	16188384	R4_125_C_2W	DAY_37	OPT	4	2
				P01_F10_Plate_1_R6_125_C_2W	10580288	R6_125_C_2W	DAY_37	OPT	6	1.39
				P01_D01_Plate_1_R1_EP_C_A	11781368	R1_EP_C_A	DAY_20	OPT_PS	1
				P01_D02_Plate_1_R3_EP_C_A	10189816	R3_EP_C_A	DAY_20	OPT_PS	3
				P01_D03_Plate_1_R5_EP_C_A	13764128	R5_EP_C_A	DAY_20	OPT_PS	5
				P01_D04_Plate_1_R7_EP_C_A	12632760	R7_EP_C_A	DAY_20	OPT_PS	7
				P01_D05_Plate_1_R2_EP_C_P	17766796	R2_EP_C_P	DAY_24	OPT_PS	2
				P01_D06_Plate_1_R4_EP_C_P	10646320	R4_EP_C_P	DAY_24	OPT_PS	4
				P01_D07_Plate_1_R6_EP_C_P	10738844	R6_EP_C_P	DAY_24	OPT_PS	6
				P01_D08_Plate_1_R1_EP_C_2W	13948664	R1_EP_C_2W	DAY_37	OPT_PS	1	1.85
				P01_D09_Plate_1_R3_EP_C_2W	16993380	R3_EP_C_2W	DAY_37	OPT_PS	3	1.8
				P01_D10_Plate_1_R5_EP_C_2W	17090152	R5_EP_C_2W	DAY_37	OPT_PS	5	1.99
				P01_D11_Plate_1_R7_EP_C_2W	17847836	R7_EP_C_2W	DAY_37	OPT_PS	7	2
				P01_H01_Plate_1_R2_EP_C_A	20916776	R2_EP_C_A	DAY_20	OPT_PS	2
				P01_H02_Plate_1_R4_EP_C_A	22881948	R4_EP_C_A	DAY_20	OPT_PS	4
				P01_H03_Plate_1_R6_EP_C_A	20536480	R6_EP_C_A	DAY_20	OPT_PS	6
				P01_H04_Plate_1_R1_EP_C_P	28975824	R1_EP_C_P	DAY_24	OPT_PS	1
				P01_H05_Plate_1_R3_EP_C_P	20115952	R3_EP_C_P	DAY_24	OPT_PS	3
				P01_H06_Plate_1_R5_EP_C_P	22032804	R5_EP_C_P	DAY_24	OPT_PS	5
				P01_H07_Plate_1_R7_EP_C_P	15086964	R7_EP_C_P	DAY_24	OPT_PS	7
				P01_H08_Plate_1_R2_EP_C_2W	20485308	R2_EP_C_2W	DAY_37	OPT_PS	2	1.89
				P01_H09_Plate_1_R4_EP_C_2W	23004684	R4_EP_C_2W	DAY_37	OPT_PS	4	1.58
				P01_H10_Plate_1_R6_EP_C_2W	12112288	R6_EP_C_2W	DAY_37	OPT_PS	6	1.71
				P01_E11_Plate_1_NEGATIVE_CONTROL	603	NEGATIVE_CONTROL	x	x	x

## Sheet: DA_TAXA
		OPT_PS VS CONTROL - DAY20																				OPT_PS VS CONTROL - DAY24																	OPT VS CONTROL - DAY24
		Taxa	baseMean	log2FoldChange	lfcSE	stat	pvalue	padj	Phylum	Class	Order	Family	Genus	Species								Taxa	baseMean	log2FoldChange	lfcSE	stat	pvalue	padj	Phylum	Class	Order	Family	Genus	Species					Taxa	baseMean	log2FoldChange	lfcSE	stat	pvalue	padj	Phylum	Class	Order	Family
		Lactobacillus coryniformis	323.099387671225	-3.58873162940347	1.40614682234871	-9.77299825745749	1.47035054551684e-22	8.41040512035632e-20	Firmicutes	Bacilli	Lactobacillales	Lactobacillaceae	Lactobacillus	Lactobacillus coryniformis								Acidipropionibacterium acidipropionici	19.4890710308183	-1.07007271906713	1.40631159432598	-15.2057535249342	3.2388239659323e-52	1.81050259695616e-49	Actinobacteria	Actinobacteria	Propionibacteriales	Propionibacteriaceae	Acidipropionibacterium	Acidipropionibacterium acidipropionici					Corynebacterium variabile	487.358550237618	2.26255514670541	1.28517099099884	11.515006868034	1.10850709720604e-30	3.66361595626598e-28	Actinobacteria	Actinobacteria	Corynebacteriales	Corynebacteriaceae
		Acidipropionibacterium acidipropionici	19.4890710308183	1.0403563252427	1.40622424709598	5.63180878567394	1.78329339050176e-08	5.10021909683503e-06	Actinobacteria	Actinobacteria	Propionibacteriales	Propionibacteriaceae	Acidipropionibacterium	Acidipropionibacterium acidipropionici								Streptomyces sp. NHF165	118.653339438215	5.9051273531232	1.18754045553215	14.5867097443888	3.41263876461201e-48	9.53832534709058e-46	Actinobacteria	Actinobacteria	Streptomycetales	Streptomycetaceae	Streptomyces	Streptomyces sp. NHF165					Lactobacillus oris	10.7034575085382	1.30866876533184	1.30848735846286	11.5432112249895	7.98861396728202e-31	3.66361595626598e-28	Firmicutes	Bacilli	Lactobacillales	Lactobacillaceae
		Thermoanaerobacterium thermosaccharolyticum	18.5293012297176	-0.853190873288728	1.37943153742488	-5.50636235152682	3.66324142093024e-08	6.83453085600096e-06	Firmicutes	Clostridia	Thermoanaerobacterales	Thermoanaerobacterales Family III. Incertae Sedis	Thermoanaerobacterium	Thermoanaerobacterium thermosaccharolyticum								Lactobacillus oris	10.7034575085382	0.528340831837793	1.30825604549798	11.0392378833845	2.47120232003404e-28	4.6046736563301e-26	Firmicutes	Bacilli	Lactobacillales	Lactobacillaceae	Lactobacillus	Lactobacillus oris					Pseudodesulfovibrio aespoeensis	58.4958662716049	1.82426986545071	1.32952388480654	8.43567956387334	3.29283837262626e-17	7.25522054768653e-15	Proteobacteria	Deltaproteobacteria	Desulfovibrionales	Desulfovibrionaceae
		Tistrella mobilis	422.907885400562	0.529399260574219	1.33548416713357	5.45932832369899	4.77939220699368e-08	6.83453085600096e-06	Proteobacteria	Alphaproteobacteria	Rhodospirillales	Rhodospirillaceae	Tistrella	Tistrella mobilis								Pseudodesulfovibrio aespoeensis	58.4958662716049	1.05980427881808	1.32947229610687	8.05367795566102	8.03424445060673e-16	1.12278566197229e-13	Proteobacteria	Deltaproteobacteria	Desulfovibrionales	Desulfovibrionaceae	Pseudodesulfovibrio	Pseudodesulfovibrio aespoeensis					Lactobacillus vaginalis	3.2998740760662	1.61723800331626	1.29036146712116	7.76718543106366	8.02493207429964e-15	1.32612002527802e-12	Firmicutes	Bacilli	Lactobacillales	Lactobacillaceae
		Variovorax paradoxus	16.4266054888743	-1.27775347522515	1.27535182901789	-5.09229708638757	3.53751222834876e-07	4.04691398923098e-05	Proteobacteria	Betaproteobacteria	Burkholderiales	Comamonadaceae	Variovorax	Variovorax paradoxus								Turicibacter sp. H121	1164.04560821512	-4.84563450647077	0.66675822505002	-7.28758208670046	3.15567040077715e-13	3.52803950806886e-11	Firmicutes	Erysipelotrichia	Erysipelotrichales	Erysipelotrichaceae	Turicibacter	Turicibacter sp. H121					Nitrospirillum amazonense	143.032456564337	1.01653675353019	1.14972904475389	7.17467107070949	7.24812382260265e-13	9.5820196934807e-11	Proteobacteria	Alphaproteobacteria	Rhodospirillales	Rhodospirillaceae
		Fibrobacter succinogenes	11.5085481323331	-1.20088150795429	1.27073652260597	-4.89638945745414	9.76135172545923e-07	9.30582197827113e-05	Fibrobacteres	Fibrobacteria	Fibrobacterales	Fibrobacteraceae	Fibrobacter	Fibrobacter succinogenes								Lactobacillus salivarius	42032.9294850023	-4.37553476405581	0.612060445375477	-7.16942513281669	7.53133412694284e-13	7.01669296160175e-11	Firmicutes	Bacilli	Lactobacillales	Lactobacillaceae	Lactobacillus	Lactobacillus salivarius					Mobiluncus curtisii	16.582804393078	-0.191033496476167	0.970985457889436	-6.75521967206404	1.42619004968908e-11	1.57118603807414e-09	Actinobacteria	Actinobacteria	Actinomycetales	Actinomycetaceae
		Paenibacillus larvae	30.7679271521281	-0.432743451298344	1.29700190345843	-4.83623184308646	1.32323576650255e-06	0.000108127265491352	Firmicutes	Bacilli	Bacillales	Paenibacillaceae	Paenibacillus	Paenibacillus larvae								Lactobacillus vaginalis	3.2998740760662	0.36056783664287	1.28913542931248	6.94720194090443	3.7260217316331e-12	2.97549449711843e-10	Firmicutes	Bacilli	Lactobacillales	Lactobacillaceae	Lactobacillus	Lactobacillus vaginalis					Turicibacter sp. H121	1164.04560821512	-4.46303080814113	0.666175850333644	-6.71510616002917	1.87929349188047e-11	1.77458999733284e-09	Firmicutes	Erysipelotrichia	Erysipelotrichales	Erysipelotrichaceae
		Sphingomonas hengshuiensis	12.4929260040375	1.07548602375134	1.34976362157582	4.80910299687007	1.5160907876736e-06	0.000108400491318663	Proteobacteria	Alphaproteobacteria	Sphingomonadales	Sphingomonadaceae	Sphingomonas	Sphingomonas hengshuiensis								Ochrobactrum anthropi	71.539098078256	-0.196288775691407	0.971222689576578	-6.25459571721271	3.98546969554568e-10	2.78484694976254e-08	Proteobacteria	Alphaproteobacteria	Rhizobiales	Brucellaceae	Ochrobactrum	Ochrobactrum anthropi					Mesorhizobium loti	23.5144925016099	-0.29056104896271	0.971066768181719	-6.50760552120733	7.63581132774132e-11	6.30908910954627e-09	Proteobacteria	Alphaproteobacteria	Rhizobiales	Phyllobacteriaceae
		Lactobacillus curvatus	9.06202169256574	2.55682369994393	1.27911895262335	4.60799680188035	4.06566915334533e-06	0.000258395861745948	Firmicutes	Bacilli	Lactobacillales	Lactobacillaceae	Lactobacillus	Lactobacillus curvatus								Turicibacter sanguinis	186.892977699294	-5.95859110447876	0.993720486210798	-6.07498189498268	1.24001710914483e-09	7.70188404457733e-08	Firmicutes	Erysipelotrichia	Erysipelotrichales	Erysipelotrichaceae	Turicibacter	Turicibacter sanguinis					Ochrobactrum anthropi	71.539098078256	-0.196285860256358	0.97122045566592	-6.21159851169784	5.24482937047803e-10	3.85203579320664e-08	Proteobacteria	Alphaproteobacteria	Rhizobiales	Brucellaceae
		Bacillus infantis	60.5489084316019	-0.456820588769064	1.18424716467509	-4.55405676877464	5.26211456670265e-06	0.000300992953215392	Firmicutes	Bacilli	Bacillales	Bacillaceae	Bacillus	Bacillus infantis								Rhodococcus erythropolis	42.9714312373596	-0.722398899646625	1.36116093475492	-6.0332725572101	1.60672075953014e-09	8.98156904577346e-08	Actinobacteria	Actinobacteria	Corynebacteriales	Nocardiaceae	Rhodococcus	Rhodococcus erythropolis					Sphingomonas koreensis	25.0360740756501	0.798978331462296	1.07689885486949	6.03240198164072	1.61540328231879e-09	1.06778156961272e-07	Proteobacteria	Alphaproteobacteria	Sphingomonadales	Sphingomonadaceae
		Lactobacillus oris	10.7034575085382	0.590642541906006	1.30805849125436	4.09403525730549	4.23929804599653e-05	0.00202073206859168	Firmicutes	Bacilli	Lactobacillales	Lactobacillaceae	Lactobacillus	Lactobacillus oris								Blautia schinkii	32.9731968707626	-0.534439544016329	1.39600365115975	-5.98776581921697	2.1274307197532e-09	1.08112161122004e-07	Firmicutes	Clostridia	Clostridiales	Lachnospiraceae	Blautia	Blautia schinkii					Klebsiella pneumoniae	263.39093562893	-1.7300318975265	1.25277344755069	-5.99609484001944	2.02119007743832e-09	1.11333886765561e-07	Proteobacteria	Gammaproteobacteria	Enterobacterales	Enterobacteriaceae
		Pseudomonas stutzeri	47.4674575775203	-0.442298918541909	1.12812593005982	-4.09709120948	4.18374088757536e-05	0.00202073206859168	Proteobacteria	Gammaproteobacteria	Pseudomonadales	Pseudomonadaceae	Pseudomonas	Pseudomonas stutzeri								Geobacter metallireducens	15.4035930635479	-0.335719760237149	0.970957830589498	-5.6661193495452	1.46067802088305e-08	6.80432511394686e-07	Proteobacteria	Deltaproteobacteria	Desulfuromonadales	Geobacteraceae	Geobacter	Geobacter metallireducens					Rhodococcus erythropolis	42.9714312373596	-0.722276125055526	1.36114792032662	-5.99622373683902	2.0195872513771e-09	1.11333886765561e-07	Actinobacteria	Actinobacteria	Corynebacteriales	Nocardiaceae
		Streptococcus constellatus	25.1162939914048	-0.555580821182474	1.14450971199133	-4.01410141129008	5.9672688395798e-05	0.00262559828941511	Firmicutes	Bacilli	Lactobacillales	Streptococcaceae	Streptococcus	Streptococcus constellatus								Syntrophobacter fumaroxidans	8.49978745944577	0.354999156763912	0.97070872150416	5.45334996964747	4.94296515950953e-08	2.1254750185891e-06	Proteobacteria	Deltaproteobacteria	Syntrophobacterales	Syntrophobacteraceae	Syntrophobacter	Syntrophobacter fumaroxidans					Syntrophobacter fumaroxidans	8.49978745944577	0.609997062666711	0.970737180824397	5.59961568149395	2.14827535995753e-08	1.09231539456302e-06	Proteobacteria	Deltaproteobacteria	Syntrophobacterales	Syntrophobacteraceae
		Lactobacillus vaginalis	3.2998740760662	0.902403489831359	1.28917491377488	3.7901872194839	0.000150533780448491	0.00615038017260979	Firmicutes	Bacilli	Lactobacillales	Lactobacillaceae	Lactobacillus	Lactobacillus vaginalis								Rhodospirillum rubrum	31.022060616533	-0.672666110510345	0.971117789682229	-5.35637756549909	8.49069882793729e-08	3.39021474629782e-06	Proteobacteria	Alphaproteobacteria	Rhodospirillales	Rhodospirillaceae	Rhodospirillum	Rhodospirillum rubrum					Turicibacter sanguinis	186.892977699294	-5.37868195586807	0.987946775469629	-5.55528711366312	2.77155815682975e-08	1.30857138690319e-06	Firmicutes	Erysipelotrichia	Erysipelotrichales	Erysipelotrichaceae
		Nitrospirillum amazonense	143.032456564337	0.268752976527059	1.14970542235522	3.71509826211045	0.000203124745024426	0.00734897232306818	Proteobacteria	Alphaproteobacteria	Rhodospirillales	Rhodospirillaceae	Nitrospirillum	Nitrospirillum amazonense								Caldanaerobacter subterraneus	21.1006255320136	0.853722293188846	0.971059814258204	4.89693409662992	9.7343466578787e-07	3.40093736359637e-05	Firmicutes	Clostridia	Thermoanaerobacterales	Thermoanaerobacteraceae	Caldanaerobacter	Caldanaerobacter subterraneus					Escherichia coli	22065.6908559677	-2.82672404624672	0.51590152868988	-5.48334340982503	4.17361714159383e-08	1.83917395372902e-06	Proteobacteria	Gammaproteobacteria	Enterobacterales	Enterobacteriaceae
		[Clostridium] ultunense	297.54200235823	1.15164733180629	0.971276090522056	3.71207671216118	0.000205565659386523	0.00734897232306818	Firmicutes	Tissierellia	Tissierellales	Tissierellaceae		[Clostridium] ultunense								Escherichia coli	22065.6908559677	-2.52796788527184	0.515882382205094	-4.90332286637987	9.42289143297991e-07	3.40093736359637e-05	Proteobacteria	Gammaproteobacteria	Enterobacterales	Enterobacteriaceae	Escherichia	Escherichia coli					Desulfomicrobium baculatum	25.9748570045512	-0.857331825589115	1.32257355748105	-5.42044853906593	5.94496843586283e-08	2.45601508506583e-06	Proteobacteria	Deltaproteobacteria	Desulfovibrionales	Desulfomicrobiaceae
		Mycobacteroides abscessus	16.3528962650578	0.899686100294121	1.2342919972182	3.67687884341582	0.000236105108540001	0.00794424247558123	Actinobacteria	Actinobacteria	Corynebacteriales	Mycobacteriaceae	Mycobacteroides	Mycobacteroides abscessus								Bacillus infantis	60.5489084316019	-0.812945151020791	1.18428663012822	-4.85930440967007	1.17798892543949e-06	3.87350476070986e-05	Firmicutes	Bacilli	Bacillales	Bacillaceae	Bacillus	Bacillus infantis					Cutibacterium acnes	9.8680931978774	-0.497729230590702	1.37918123114327	-5.37951087385387	7.46884837070737e-08	2.90406398413975e-06	Actinobacteria	Actinobacteria	Propionibacteriales	Propionibacteriaceae
		Ensifer sojae	114.714878291768	0.846308570549124	0.971227543274533	3.63422381723618	0.000278818746563145	0.00886024016856215	Proteobacteria	Alphaproteobacteria	Rhizobiales	Rhizobiaceae	Ensifer	Ensifer sojae								Escherichia fergusonii	13.8207675592392	-1.32462185114682	1.22228907972331	-4.76437844471953	1.89436673118195e-06	5.57342633016164e-05	Proteobacteria	Gammaproteobacteria	Enterobacterales	Enterobacteriaceae	Escherichia	Escherichia fergusonii					Desulfovibrio alaskensis	84.2727990646626	-0.258113080509308	1.29460863742565	-5.29462284921023	1.19262292243543e-07	4.379576398499e-06	Proteobacteria	Deltaproteobacteria	Desulfovibrionales	Desulfovibrionaceae
		Streptomyces albidoflavus	38.671654274072	-1.23233564117375	0.971121803375593	-3.57389781908655	0.000351706225843555	0.0105882084832902	Actinobacteria	Actinobacteria	Streptomycetales	Streptomycetaceae	Streptomyces	Streptomyces albidoflavus								Variovorax paradoxus	16.4266054888743	0.62705200989838	1.27534232003835	4.77500961769351	1.79698665969975e-06	5.57342633016164e-05	Proteobacteria	Betaproteobacteria	Burkholderiales	Comamonadaceae	Variovorax	Variovorax paradoxus					Fibrobacter succinogenes	11.5085481323331	1.38512351951487	1.27092169725589	5.0429412710058	4.58429986072908e-07	1.59485379365364e-05	Fibrobacteres	Fibrobacteria	Fibrobacterales	Fibrobacteraceae
		Sphingomonas koreensis	25.0360740756501	1.18670406125799	1.07689028896573	3.50311863177775	0.000459844613639531	0.0131515559500906	Proteobacteria	Alphaproteobacteria	Sphingomonadales	Sphingomonadaceae	Sphingomonas	Sphingomonas koreensis								Corynebacterium nuruki	22.0816903253408	0.917107562740962	1.25229936924369	4.70828475531634	2.49809965283248e-06	6.98218852966679e-05	Actinobacteria	Actinobacteria	Corynebacteriales	Corynebacteriaceae	Corynebacterium	Corynebacterium nuruki					Cellulosimicrobium cellulans	10.4786408094404	0.405168917801686	1.36104481110837	5.00535522277021	5.57591083649888e-07	1.84283853146288e-05	Actinobacteria	Actinobacteria	Micrococcales	Promicromonosporaceae
		Bacillus thuringiensis	38.1067428057515	-0.239438775545559	1.04293678784799	-3.45837125785142	0.000543451936354601	0.0148025955997539	Firmicutes	Bacilli	Bacillales	Bacillaceae	Bacillus	Bacillus thuringiensis								Geobacter sp. M18	6.27045203115372	-0.0865972181385574	0.97034342416208	-4.51764136163008	6.25322801992863e-06	0.000166454974435243	Proteobacteria	Deltaproteobacteria	Desulfuromonadales	Geobacteraceae	Geobacter	Geobacter sp. M18					Pseudomonas chlororaphis	8.94200874740062	1.14241430106889	0.970710795225266	4.82701591539422	1.38594049638661e-06	4.3624127052931e-05	Proteobacteria	Gammaproteobacteria	Pseudomonadales	Pseudomonadaceae
		Clostridioides difficile	6303.80657700397	-0.386233713892072	0.114618271405399	-3.3697363632414	0.000752401318014682	0.0195624342683817	Firmicutes	Clostridia	Clostridiales	Peptostreptococcaceae	Clostridioides	Clostridioides difficile								Lactobacillus crispatus	811.962582042476	-1.61057453144188	0.358929783387453	-4.48789073086973	7.19318040005688e-06	0.000182772174710536	Firmicutes	Bacilli	Lactobacillales	Lactobacillaceae	Lactobacillus	Lactobacillus crispatus					Variovorax paradoxus	16.4266054888743	0.623966635566165	1.27532327864013	4.7725691731272	1.8189060629686e-06	5.46498594373747e-05	Proteobacteria	Betaproteobacteria	Burkholderiales	Comamonadaceae
		Celeribacter ethanolicus	20.1485341524891	-0.712839126249674	0.971016908967441	-3.33225829844527	0.000861442621685599	0.0214237034610506	Proteobacteria	Alphaproteobacteria	Rhodobacterales	Rhodobacteraceae	Celeribacter	Celeribacter ethanolicus								Aeromonas hydrophila	9.55355847131282	0.199706379156182	0.970651869512068	4.33883692171778	1.43238759742932e-05	0.000347645086889976	Proteobacteria	Gammaproteobacteria	Aeromonadales	Aeromonadaceae	Aeromonas	Aeromonas hydrophila					Escherichia fergusonii	13.8207675592392	-1.32452720169259	1.2222590872829	-4.74424334992316	2.09287134787342e-06	6.01473026497535e-05	Proteobacteria	Gammaproteobacteria	Enterobacterales	Enterobacteriaceae
		Pseudomonas aeruginosa	51.0449092505902	-0.417765954824342	0.971149122505437	-3.3189891574882	0.000903439372181536	0.0215319717036599	Proteobacteria	Gammaproteobacteria	Pseudomonadales	Pseudomonadaceae	Pseudomonas	Pseudomonas aeruginosa								Pseudomonas chlororaphis	8.94200874740062	0.192154282302629	0.970559170282477	4.32978161955124	1.49257282385679e-05	0.000347645086889976	Proteobacteria	Gammaproteobacteria	Pseudomonadales	Pseudomonadaceae	Pseudomonas	Pseudomonas chlororaphis					Geobacter bemidjiensis	87.1186773071954	0.620545410821903	0.971223416218953	4.59761497253774	4.27354810313659e-06	0.000117700637340553	Proteobacteria	Deltaproteobacteria	Desulfuromonadales	Geobacteraceae
		Pseudomonas koreensis	21.3487168718983	-0.686971306538922	0.971000790475289	-3.30157083816818	0.000961450535338666	0.0219979882485487	Proteobacteria	Gammaproteobacteria	Pseudomonadales	Pseudomonadaceae	Pseudomonas	Pseudomonas koreensis								Brachybacterium sp. VM2412	311.092968875299	3.92622110861673	1.15346865065181	4.2832089295162	1.84217039596104e-05	0.000411909300536889	Actinobacteria	Actinobacteria	Micrococcales	Dermabacteraceae	Brachybacterium	Brachybacterium sp. VM2412					Geobacter sp. M18	6.27045203115372	-0.0865611665582164	0.970315731795051	-4.51346809354489	6.37760479529424e-06	0.00016862387078758	Proteobacteria	Deltaproteobacteria	Desulfuromonadales	Geobacteraceae
		Longibaculum sp. KGMB06250	884.979908826301	0.88295493435466	0.27135907019549	3.25379430820114	0.00113874700315588	0.0250524340694293	Firmicutes	Erysipelotrichia	Erysipelotrichales	Erysipelotrichaceae	Longibaculum	Longibaculum sp. KGMB06250								Weissella jogaejeotgali	75.4835659608505	0.391531017308514	1.20092836495982	4.24091376711117	2.22611656173345e-05	0.000460888577040371	Firmicutes	Bacilli	Lactobacillales	Leuconostocaceae	Weissella	Weissella jogaejeotgali					Bifidobacterium animalis	14563.743537137	4.12256147639795	0.902257163679597	4.48172323082642	7.40427286229046e-06	0.000185623504886506	Actinobacteria	Actinobacteria	Bifidobacteriales	Bifidobacteriaceae
		Klebsiella variicola	12.8082319560852	-0.985279470335715	0.970490695634754	-3.21837043211171	0.00128921201982693	0.0273121953830001	Proteobacteria	Gammaproteobacteria	Enterobacterales	Enterobacteriaceae	Klebsiella	Klebsiella variicola								[Clostridium] ultunense	297.54200235823	0.539062363615335	0.971275836537994	4.24270058787058	2.20845995140662e-05	0.000460888577040371	Firmicutes	Tissierellia	Tissierellales	Tissierellaceae		[Clostridium] ultunense					Paenibacillus uliginis	15.7387244549365	-0.354312917890108	0.970908829382569	-4.47665392775003	7.58220065345789e-06	0.000185623504886506	Firmicutes	Bacilli	Bacillales	Paenibacillaceae
		Corynebacterium humireducens	19.5443261618625	1.1826834473271	0.970830675444372	3.20700464553384	0.00134124829904311	0.027399786680452	Actinobacteria	Actinobacteria	Corynebacteriales	Corynebacteriaceae	Corynebacterium	Corynebacterium humireducens								Campylobacter sputorum	8.58638794319259	1.42249757645671	0.970471630821472	4.02643445329121	5.66290157379675e-05	0.00113055784991156	Proteobacteria	Epsilonproteobacteria	Campylobacterales	Campylobacteraceae	Campylobacter	Campylobacter sputorum					Lactobacillus reuteri	7632.77525143136	3.49939570853081	0.811011518038908	4.31207029923356	1.6173299037806e-05	0.000381805380856778	Firmicutes	Bacilli	Lactobacillales	Lactobacillaceae
		Salipiger profundus	3.76823012393653	-1.65437776643642	0.969036034777452	-3.17880636562098	0.00147882845762379	0.0291686164745106	Proteobacteria	Alphaproteobacteria	Rhodobacterales	Rhodobacteraceae	Salipiger	Salipiger profundus								Bradyrhizobium sp. SK17	18.0409014379389	-0.502198004397264	1.13316183561563	-3.99918573955137	6.35607842755991e-05	0.0011884635383039	Proteobacteria	Alphaproteobacteria	Rhizobiales	Bradyrhizobiaceae	Bradyrhizobium	Bradyrhizobium sp. SK17					Clostridium estertheticum	63.262696967395	3.47320843919182	1.32473257559472	4.19543350926403	2.72350175886011e-05	0.000620770573312598	Firmicutes	Clostridia	Clostridiales	Clostridiaceae
		Parvibaculum lavamentivorans	35.3829187732142	0.834307490030219	0.971068420051855	3.12345279370401	0.00178742535310049	0.034080243399116	Proteobacteria	Alphaproteobacteria	Rhizobiales	Rhodobiaceae	Parvibaculum	Parvibaculum lavamentivorans								Cryptobacterium curtum	4.73008991688261	1.77436915001446	0.969768257982487	3.99836484123689	6.37815852399228e-05	0.0011884635383039	Actinobacteria	Coriobacteriia	Eggerthellales	Eggerthellaceae	Cryptobacterium	Cryptobacterium curtum					Bacteroides salanitronis	16.9691927082754	-0.846022591471266	1.13561364671767	-4.16081399183195	3.17115293958247e-05	0.000698710697688004	Bacteroidetes	Bacteroidia	Bacteroidales	Bacteroidaceae
		Escherichia coli	22065.6908559677	1.59885393714828	0.515821830085011	3.09549026421688	0.00196487823314855	0.0362551725600312	Proteobacteria	Gammaproteobacteria	Enterobacterales	Enterobacteriaceae	Escherichia	Escherichia coli								Anaerobutyricum hallii	2240.07995268685	0.696763803765726	0.175390287329282	3.97261976814028	7.10864735230917e-05	0.00128184963546478	Firmicutes	Clostridia	Clostridiales	Lachnospiraceae	Anaerobutyricum	Anaerobutyricum hallii					Sphingobium cloacae	9.65000826602762	0.859978625445875	0.970633282202956	4.10040337412359	4.12430616564465e-05	0.000879408508222939	Proteobacteria	Alphaproteobacteria	Sphingomonadales	Sphingomonadaceae
		Halovulum dunhuangense	2.7692185652138	-1.34106324726138	0.968832662573718	-3.08239992655957	0.00205338759980426	0.0367043033465012	Proteobacteria	Alphaproteobacteria	Rhodobacterales	Rhodobacteraceae	Halovulum	Halovulum dunhuangense								Streptococcus constellatus	25.1162939914048	-0.297845082720912	1.14454205896332	-3.89330801710416	9.88864652790363e-05	0.00172742294034317	Firmicutes	Bacilli	Lactobacillales	Streptococcaceae	Streptococcus	Streptococcus constellatus					Blautia sp. Ser5	9.85519042325733	-0.603731044021523	0.97061241801056	-4.07983045005316	4.50685608186449e-05	0.000930947459410135	Firmicutes	Clostridia	Clostridiales	Lachnospiraceae
		Ochrobactrum anthropi	71.539098078256	0.503263685497278	0.971218641502228	3.00501495511963	0.0026556779150832	0.044702604808397	Proteobacteria	Alphaproteobacteria	Rhizobiales	Brucellaceae	Ochrobactrum	Ochrobactrum anthropi								Edwardsiella piscicida	4.11774708121568	1.09072183978109	0.969889230264341	3.84399062009701	0.000121049634304887	0.00205050744171005	Proteobacteria	Gammaproteobacteria	Enterobacterales	Hafniaceae	Edwardsiella	Edwardsiella piscicida					Stappia sp. ES.058	5.7179491336079	0.537843950133682	0.970101926481843	3.98888292192912	6.63851741074015e-05	0.00132971515409068	Proteobacteria	Alphaproteobacteria	Rhodobacterales	Rhodobacteraceae
		Pediococcus pentosaceus	90.4256873300864	-4.44011251612104	1.3609658075953	-3.00484664536825	0.00265714783826136	0.044702604808397	Firmicutes	Bacilli	Lactobacillales	Lactobacillaceae	Pediococcus	Pediococcus pentosaceus								Cloacibacillus porcorum	44.5724219800771	1.22729523633788	0.329012878915981	3.72870087533565	0.000192469452332694	0.00316442423099929	Synergistetes	Synergistia	Synergistales	Synergistaceae	Cloacibacillus	Cloacibacillus porcorum					Clavibacter michiganensis	12.2662910865574	0.288853816818375	0.97073318513096	3.91008999757467	9.22617395409806e-05	0.00179367675989965	Actinobacteria	Actinobacteria	Micrococcales	Microbacteriaceae
		Desulfovibrio magneticus	25.5707588603688	0.581643741060755	0.991903738921879	2.96827585896357	0.00299475428549472	0.0489428414657994	Proteobacteria	Deltaproteobacteria	Desulfovibrionales	Desulfovibrionaceae	Desulfovibrio	Desulfovibrio magneticus								Clostridium estertheticum	63.262696967395	2.76497715143358	1.32487370347768	3.7047160421618	0.000211627671821632	0.00328610745967479	Firmicutes	Clostridia	Clostridiales	Clostridiaceae	Clostridium	Clostridium estertheticum					Ensifer sojae	114.714878291768	1.39218053983726	0.971242176830108	3.86913772343534	0.000109220937176104	0.00206271541352584	Proteobacteria	Alphaproteobacteria	Rhizobiales	Rhizobiaceae
																						Rahnella aquatilis	3.41697492185371	1.62207484123562	0.969139971031486	3.7063658076752	0.000210254556986095	0.00328610745967479	Proteobacteria	Gammaproteobacteria	Enterobacterales	Yersiniaceae	Rahnella	Rahnella aquatilis					Desulfococcus oleovorans	33.149004510345	-0.302231409405571	1.10787345396847	-3.84922345522345	0.000118492876338788	0.00217566086833164	Proteobacteria	Deltaproteobacteria	Desulfobacterales	Desulfobacteraceae
																						Dysosmobacter welbionis	7810.30120318009	0.841120258945841	0.233282444475302	3.60554289853058	0.000311501025644857	0.00470619117122906	Firmicutes	Clostridia	Clostridiales	Oscillospiraceae	Dysosmobacter	Dysosmobacter welbionis					Phenylobacterium sp. HYN0004	3.08488298246581	0.461104112232521	0.969097724886858	3.77282145423411	0.00016141180071578	0.0028836000073819	Proteobacteria	Alphaproteobacteria	Caulobacterales	Caulobacteraceae
																						Curtobacterium flaccumfaciens	27.415171828415	-1.13000142331023	0.9711141588158	-3.57004256939167	0.000356923220244855	0.00521642276323027	Actinobacteria	Actinobacteria	Micrococcales	Microbacteriaceae	Curtobacterium	Curtobacterium flaccumfaciens					Labrys neptuniae	2.30907779072986	0.457509963022425	0.968644292457776	3.74033538279905	0.000183774874619118	0.00319671558219045	Proteobacteria	Alphaproteobacteria	Rhizobiales	Xanthobacteraceae
																						Desulfarculus baarsii	15.5745999491317	0.450689439748847	1.06673449492632	3.56494213530681	0.000363936471853274	0.00521642276323027	Proteobacteria	Deltaproteobacteria	Desulfarculales	Desulfarculaceae	Desulfarculus	Desulfarculus baarsii					Hymenobacter swuensis	4.10024933410583	0.636512714720879	0.969651355136871	3.6825884573999	0.000230877716451281	0.00391308129677684	Bacteroidetes	Cytophagia	Cytophagales	Hymenobacteraceae
																						Pseudomonas salegens	4.43880346951251	0.16824955843936	0.969242404348004	3.51323272524778	0.000442689545141934	0.00618658639335852	Proteobacteria	Gammaproteobacteria	Pseudomonadales	Pseudomonadaceae	Pseudomonas	Pseudomonas salegens					Corynebacterium xerosis	10.5841758004919	0.447873305685891	1.17451024359107	3.65981908387768	0.000252393380932214	0.00417080061990483	Actinobacteria	Actinobacteria	Corynebacteriales	Corynebacteriaceae
																						Klebsiella variicola	12.8082319560852	-1.7653535939165	0.970706536381779	-3.47251267758129	0.000515610659364203	0.00702991118498998	Proteobacteria	Gammaproteobacteria	Enterobacterales	Enterobacteriaceae	Klebsiella	Klebsiella variicola					Curtobacterium flaccumfaciens	27.415171828415	-1.1299921151496	0.971107023349398	-3.5571896328124	0.000374843569709652	0.00604320974580683	Actinobacteria	Actinobacteria	Micrococcales	Microbacteriaceae
																						Shigella flexneri	189.638068143874	-0.170820174462598	0.971258302544345	-3.41344919449895	0.000641461174794567	0.0085375427788134	Proteobacteria	Gammaproteobacteria	Enterobacterales	Enterobacteriaceae	Shigella	Shigella flexneri					Klebsiella variicola	12.8082319560852	-1.76531961644679	0.970680490344163	-3.46491132177411	0.000530406345257144	0.00834758557654695	Proteobacteria	Gammaproteobacteria	Enterobacterales	Enterobacteriaceae
																						Trueperella pyogenes	67.7645296737342	-3.50289727653074	1.0772363725433	-3.36658942278085	0.000761039034536105	0.00989350744896936	Actinobacteria	Actinobacteria	Actinomycetales	Actinomycetaceae	Trueperella	Trueperella pyogenes					Shigella flexneri	189.638068143874	-0.170818675265201	0.971257153929093	-3.39453576535936	0.000687450601859548	0.0105675546006782	Proteobacteria	Gammaproteobacteria	Enterobacterales	Enterobacteriaceae
																						Pseudomonas aeruginosa	51.0449092505902	0.357957166862383	0.971166540756782	3.31565668992699	0.000914280704592249	0.0116155207697061	Proteobacteria	Gammaproteobacteria	Pseudomonadales	Pseudomonadaceae	Pseudomonas	Pseudomonas aeruginosa					Actinoplanes teichomyceticus	1.78330296489383	0.309659869249958	0.967397865935998	3.38781028985796	0.000704529763335655	0.0105839584901106	Actinobacteria	Actinobacteria	Micromonosporales	Micromonosporaceae
																						Lactobacillus agilis	308.681601102441	-0.951646605958202	0.289984051676624	-3.28165082968502	0.00103201313524974	0.0126137316337026	Firmicutes	Bacilli	Lactobacillales	Lactobacillaceae	Lactobacillus	Lactobacillus agilis					Celeribacter ethanolicus	20.1485341524891	0.516606432389777	0.971034801283114	3.26201583889538	0.00110622962443645	0.0159270018761266	Proteobacteria	Alphaproteobacteria	Rhodobacterales	Rhodobacteraceae
																						Shigella boydii	72.1230854224108	-0.201224114089236	0.971204198029024	-3.28002429056223	0.00103798149400773	0.0126137316337026	Proteobacteria	Gammaproteobacteria	Enterobacterales	Enterobacteriaceae	Shigella	Shigella boydii					Shigella boydii	72.1230854224108	-0.201220464154626	0.971201401172834	-3.26146416877761	0.00110838439682575	0.0159270018761266	Proteobacteria	Gammaproteobacteria	Enterobacterales	Enterobacteriaceae
																						Weissella thailandensis	140.216941090552	0.19874923733585	0.971165712268309	3.18637419512496	0.00144068128788239	0.0171349114877927	Firmicutes	Bacilli	Lactobacillales	Leuconostocaceae	Weissella	Weissella thailandensis					Agrobacterium tumefaciens	21.8899442193276	0.200202556457796	1.00865470015589	3.19127234615684	0.00141647689938512	0.0199210900105013	Proteobacteria	Alphaproteobacteria	Rhizobiales	Rhizobiaceae
																						Ruminococcus bicirculans	103.011127806807	-0.852237551161139	0.272922128706709	-3.12248766222618	0.00179329621704824	0.020884428861041	Firmicutes	Clostridia	Clostridiales	Ruminococcaceae	Ruminococcus	Ruminococcus bicirculans					Lactobacillus fermentum	26.8259736283593	2.87096342657956	1.39963521950301	3.16726737766339	0.00153878765567479	0.0211903883416882	Firmicutes	Bacilli	Lactobacillales	Lactobacillaceae
																						Salipiger profundus	3.76823012393653	-1.0793548144648	0.969134858520753	-3.04744479420417	0.00230795915699073	0.0263295748726086	Proteobacteria	Alphaproteobacteria	Rhodobacterales	Rhodobacteraceae	Salipiger	Salipiger profundus					Proteus mirabilis	595.606544288493	4.32719062248659	1.26000380707759	3.15227681713602	0.00162002612503164	0.0218538218091003	Proteobacteria	Gammaproteobacteria	Enterobacterales	Morganellaceae
																						Enterococcus cecorum	122.419270497078	0.662133954946144	0.221113358627803	2.99429433987695	0.0027508043376068	0.0307539924944441	Firmicutes	Bacilli	Lactobacillales	Enterococcaceae	Enterococcus	Enterococcus cecorum					Bacillus megaterium	15.1626194492688	-0.334306184549619	0.970925452856081	-3.11957858282615	0.00181109944535286	0.0239427346675648	Firmicutes	Bacilli	Bacillales	Bacillaceae
																						Klebsiella michiganensis	22.1095345899654	-0.144079802846384	0.971018293966218	-2.97931085424783	0.00288897530048611	0.0310564844802257	Proteobacteria	Gammaproteobacteria	Enterobacterales	Enterobacteriaceae	Klebsiella	Klebsiella michiganensis					Desulfobacula toluolica	24.4891163079309	-0.261413410869348	0.97101905280513	-3.10311770319479	0.00191493463495357	0.0248190547785159	Proteobacteria	Deltaproteobacteria	Desulfobacterales	Desulfobacteraceae
																						Lachnospiraceae bacterium	6789.55059300219	0.431174908474196	0.144495680936641	2.98399627655806	0.00284510233964388	0.0310564844802257	Firmicutes	Clostridia	Clostridiales	Lachnospiraceae		Lachnospiraceae bacterium					Salipiger profundus	3.76823012393653	-1.07924723531644	0.969051818826935	-3.03674024702326	0.0023915144417108	0.0303998278071315	Proteobacteria	Alphaproteobacteria	Rhodobacterales	Rhodobacteraceae
																						Weissella cibaria	6.73700717377791	-0.255908111443083	0.970450780879522	-2.91576290559448	0.00354820024175035	0.0374234704743103	Firmicutes	Bacilli	Lactobacillales	Leuconostocaceae	Weissella	Weissella cibaria					Pseudomonas koreensis	21.3487168718983	0.187384401270355	0.970992464212336	3.00303463681787	0.00267302007177589	0.0333370993857332	Proteobacteria	Gammaproteobacteria	Pseudomonadales	Pseudomonadaceae
																						[Eubacterium] siraeum	3290.26718086346	-0.673524526701182	0.233986800677284	-2.87849842530404	0.00399573275672618	0.041363233537221	Firmicutes	Clostridia	Clostridiales	Ruminococcaceae		[Eubacterium] siraeum					Klebsiella michiganensis	22.1095345899654	-0.144069031691907	0.971010035920784	-2.96300855498383	0.00304648101918323	0.0372911843274096	Proteobacteria	Gammaproteobacteria	Enterobacterales	Enterobacteriaceae
																						Clostridiales genomosp. BVAB1	37.9526741355815	1.03033414542427	0.359876616187026	2.86166072631935	0.00421427763612933	0.0428323854290235	Firmicutes	Clostridia	Clostridiales			Clostridiales genomosp. BVAB1					Weissella cibaria	6.73700717377791	-0.255874249049148	0.970424774776847	-2.91494067884672	0.0035575615685101	0.0427554217597304	Firmicutes	Bacilli	Lactobacillales	Leuconostocaceae
																						Ruminococcus albus	179.053834735246	0.421154412028623	0.147840655129001	2.84866379037956	0.00439032483514081	0.0438248496936378	Firmicutes	Clostridia	Clostridiales	Ruminococcaceae	Ruminococcus	Ruminococcus albus					Halovulum dunhuangense	2.7692185652138	0.631529046729671	0.968719289702831	2.86258233019353	0.00420204075329431	0.0487332808909269	Proteobacteria	Alphaproteobacteria	Rhodobacterales	Rhodobacteraceae
																						Enterococcus hirae	199.145966277435	-3.49276271775329	1.30291661086528	-2.82876360421835	0.00467282008818315	0.0458264285841119	Firmicutes	Bacilli	Lactobacillales	Enterococcaceae	Enterococcus	Enterococcus hirae					Lactobacillus plantarum	655.796950743688	2.55227796291527	0.897813731258562	2.8625540288783	0.00420241605262153	0.0487332808909269	Firmicutes	Bacilli	Lactobacillales	Lactobacillaceae
																						Enterococcus gallinarum	20.2171884526671	-2.68034162319959	1.33043355448437	-2.80129456402438	0.00508980364734088	0.0490551765321302	Firmicutes	Bacilli	Lactobacillales	Enterococcaceae	Enterococcus	Enterococcus gallinarum
																						Eubacterium maltosivorans	2923.42722751743	-0.421899227641075	0.15115139491841	-2.79123729185967	0.00525069624816436	0.0497481220800657	Firmicutes	Clostridia	Clostridiales	Eubacteriaceae	Eubacterium	Eubacterium maltosivorans
[truncated: 54 more columns]

## Sheet: DA_RESISTOME
		OPT_PS VS CONTROL - DAY20															OPT_PS VS CONTROL - DAY24													OPT VS CONTROL - DAY24													HIGH VS CONTROL - DAY24
			ARG_ID	baseMean	log2FoldChange	lfcSE	stat	pvalue	padj	TYPE	CLASS	MECHANISM	GROUP				ARG_ID	baseMean	log2FoldChange	lfcSE	stat	pvalue	padj	TYPE	CLASS	MECHANISM	GROUP			ARG_ID	baseMean	log2FoldChange	lfcSE	stat	pvalue	padj	TYPE	CLASS	MECHANISM	GROUP			ARG_ID	baseMean	log2FoldChange	lfcSE	stat	pvalue	padj
			MEG_2834	40.8209972835272	2.0675585109239	0.447319092642877	4.6221110275178	3.79854606201671e-06	0.000387451698325705	Drugs	MLS	23S_rRNA_methyltransferases	ERMG				MEG_7161	3.90607	3.26549	0.983053	3.32178	0.000894448	0.00659241	Drugs	Tetracyclines	Tetracycline_resistance_ribosomal_protection_proteins	TETO			MEG_3295	3.19606	5.50594	2.2084	2.49318	0.0126606	0.0565206	Drugs	Mupirocin	Mupirocin-resistant_isoleucyl-tRNA_synthetase	ILES			MEG_7226	18.4728	1.9094	0.840266	2.27237	0.023064	0.0111172
			MEG_1003	369.445921770421	0.769870716088608	0.182589951946002	4.21639147107221	2.48242672986071e-05	0.00126603763222896	Drugs	Aminoglycosides	Aminoglycoside_O-nucleotidyltransferases	ANT9				MEG_7150	27.5599	3.11636	0.617305	5.04834	4.45666e-07	8.86875e-05	Drugs	Tetracyclines	Tetracycline_resistance_ribosomal_protection_proteins	TETO			MEG_3984	5.11973	3.87798	1.05018	3.69269	0.000221895	0.0023114	Drugs	MLS	Macrolide-resistant_23S_rRNA_mutation	MLS23S			MEG_6096	2.65165	1.69041	0.872257	1.93797	0.0526264	0.0203247
			MEG_3978	102.092246307707	-1.17025049054493	0.349536693429575	-3.34800469462218	0.000813956325440222	0.0234885636829863	Drugs	MLS	Macrolide-resistant_23S_rRNA_mutation	MLS23S				MEG_1559	5.07445	2.19144	1.19795	1.82933	0.0673506	0.0209418	Drugs	Phenicol	Chloramphenicol_acetyltransferases	CAT			MEG_3985	0.825095	3.83954	1.74766	2.19696	0.0280234	0.0945649	Drugs	MLS	Macrolide-resistant_23S_rRNA_mutation	MLS23S			MEG_2578	14.2277	1.65845	0.864173	1.91912	0.0549693	0.0205219
			MEG_7219	551.065085592884	-0.620039465402078	0.187121104730211	-3.31357313380574	0.000921120144430836	0.0234885636829863	Drugs	Tetracyclines	Tetracycline_resistance_ribosomal_protection_proteins	TETW				MEG_7164	5.32726	1.92121	0.712229	2.69746	0.00698699	0.0339124	Drugs	Tetracyclines	Tetracycline_resistance_ribosomal_protection_proteins	TETO			MEG_3975	13.319	3.76553	0.746522	5.04409	4.55675e-07	5.69593e-05	Drugs	MLS	Macrolide-resistant_23S_rRNA_mutation	MLS23S			MEG_7223	2.34619	1.62882	0.66511	2.44894	0.0143277	0.0764145
			MEG_2	85.7799301497841	-1.70653237126356	0.556699389136355	-3.06544681845443	0.00217345026763447	0.0443383854597431	Drugs	Aminoglycosides	Aminoglycoside-resistant_16S_ribosomal_subunit_protein	A16S				MEG_7167	14.5685	1.14008	0.286504	3.97927	6.91278e-05	0.00125059	Drugs	Tetracyclines	Tetracycline_resistance_ribosomal_protection_proteins	TETO			MEG_6093	25.217	3.54206	0.655205	5.40603	6.44381e-08	1.61095e-05	Drugs	Rifampin	Rifampin-resistant_beta-subunit_of_RNA_polymerase_RpoB	RPOB			MEG_7224	2.69038	1.61426	0.801752	2.01342	0.0440703	0.0828103
			MEG_3988	1514.67919619855	-0.676445056638179	0.229185026008927	-2.95152379026644	0.00316210186130414	0.0537557316421703	Drugs	MLS	Macrolide-resistant_23S_rRNA_mutation	MLS23S				MEG_7155	33.2789	1.1267	0.263632	4.27374	1.92217e-05	0.000425014	Drugs	Tetracyclines	Tetracycline_resistance_ribosomal_protection_proteins	TETO			MEG_2800	10.6346	3.52999	1.25976	2.80212	0.00507674	0.0288753	Drugs	MLS	23S_rRNA_methyltransferases	ERMB			MEG_3976	125.757	1.03077	0.510342	2.01977	0.0434071	0.0828103
			MEG_988	371.651024373997	-0.620785926623722	0.221981801516453	-2.79656225142271	0.00516494598817307	0.0742667371350107	Drugs	Aminoglycosides	Aminoglycoside_O-nucleotidyltransferases	ANT6				MEG_6969	235.841	1.10777	0.235925	4.69543	2.66041e-06	0.000149668	Drugs	Tetracyclines	Tetracycline_resistance_ribosomal_protection_proteins	TET32			MEG_1563	1.60025	3.39	1.76078	1.92529	0.0541936	0.0759534	Drugs	Phenicol	Chloramphenicol_acetyltransferases	CATA			MEG_6963	16.7549	0.987612	0.3248	3.04067	0.0023605	0.0192893
			MEG_1490	69.7959703835398	-1.83521810781341	0.679386019093658	-2.70128918793722	0.00690712523543818	0.0742667371350107	Drugs	Cationic_antimicrobial_peptides	Cationic_peptide-resistant_16S_ribosomal_subunit_protein	CAP16S				MEG_7149	322.603	1.05887	0.24525	4.31752	1.5779e-05	0.000392503	Drugs	Tetracyclines	Tetracycline_resistance_ribosomal_protection_proteins	TETO			MEG_1559	5.07445	3.17845	1.18404	2.6844	0.00726597	0.0378436	Drugs	Phenicol	Chloramphenicol_acetyltransferases	CAT			MEG_6165	20.8558	0.967625	0.412771	2.34422	0.0190669	0.0970679
			MEG_3977	140.440395210689	-1.79083198464102	0.675356612117428	-2.65168349951631	0.00800915792632468	0.0742667371350107	Drugs	MLS	Macrolide-resistant_23S_rRNA_mutation	MLS23S				MEG_7159	8.37348	1.05504	0.448054	2.35471	0.018537	0.0768514	Drugs	Tetracyclines	Tetracycline_resistance_ribosomal_protection_proteins	TETO			MEG_3980	8.04372	3.04249	0.788803	3.8571	0.000114741	0.00150976	Drugs	MLS	Macrolide-resistant_23S_rRNA_mutation	MLS23S			MEG_987	52.8486	0.914116	0.464602	1.96752	0.0491231	0.093045
			MEG_7089	5.78140869589925	-2.86393181909143	1.05395227912127	-2.71732589399516	0.00658117705497332	0.0742667371350107	Drugs	Tetracyclines	Tetracycline_resistance_MFS_efflux_pumps	TETK				MEG_7166	7.80764	1.04849	0.542162	1.93391	0.0531242	0.0705116	Drugs	Tetracyclines	Tetracycline_resistance_ribosomal_protection_proteins	TETO			MEG_3990	15.8234	2.92814	0.693765	4.22066	2.43592e-05	0.00060898	Drugs	MLS	Macrolide-resistant_23S_rRNA_mutation	MLS23S			MEG_6166	72.2666	0.767712	0.371861	2.06451	0.0389691	0.0711585
			MEG_7157	23.4453735109124	1.7747480001368	0.66516023720369	2.66815107228564	0.00762699548952545	0.0742667371350107	Drugs	Tetracyclines	Tetracycline_resistance_ribosomal_protection_proteins	TETO				MEG_6963	16.7549	0.711301	0.330452	2.1525	0.0313576	0.094766	Drugs	Tetracyclines	Tetracycline-resistant_16S_ribosomal_subunit_protein	TET16S			MEG_2847	0.935529	2.79666	1.33343	2.09734	0.0359635	0.0281404	Drugs	MLS	23S_rRNA_methyltransferases	ERMT			MEG_1016	175.355	0.69754	0.334492	2.08537	0.0370359	0.0690298
			MEG_7220	108.827948721011	-0.621422462948661	0.237433455713858	-2.61724895120748	0.00886416659374408	0.0753454160468247	Drugs	Tetracyclines	Tetracycline_resistance_ribosomal_protection_proteins	TETW				MEG_6970	102.346	0.628831	0.35247	1.78407	0.0744125	0.0278167	Drugs	Tetracyclines	Tetracycline_resistance_ribosomal_protection_proteins	TET32			MEG_3982	1.13553	2.44761	1.17883	2.0763	0.0378658	0.0314784	Drugs	MLS	Macrolide-resistant_23S_rRNA_mutation	MLS23S			MEG_7169	34.4741	0.624128	0.312275	1.99865	0.0456463	0.0859049
			MEG_6123	8.79827011655638	-2.37830577130704	0.94869827552987	-2.50691482492545	0.0121790055590286	0.0834621346405761	Drugs	Rifampin	Rifampin-resistant_beta-subunit_of_RNA_polymerase_RpoB	RPOB				MEG_3979	451.599	0.201865	0.100072	2.01721	0.0436738	0.0424769	Drugs	MLS	Macrolide-resistant_23S_rRNA_mutation	MLS23S			MEG_7211	1.61321	2.23249	0.967667	2.30708	0.0210503	0.0848801	Drugs	Tetracyclines	Tetracycline_resistance_ribosomal_protection_proteins	TETW			MEG_7149	322.603	0.616047	0.245618	2.50815	0.0121364	0.0679638
			MEG_7213	716.132859266828	-0.483460228790944	0.193061928280257	-2.50417176031275	0.0122738433294965	0.0834621346405761	Drugs	Tetracyclines	Tetracycline_resistance_ribosomal_protection_proteins	TETW				MEG_1003	371.486	-0.413072	0.186118	-2.21941	0.0264587	0.0976353	Drugs	Aminoglycosides	Aminoglycoside_O-nucleotidyltransferases	ANT9			MEG_2803	10.6212	2.13256	0.651862	3.27149	0.00106983	0.00891524	Drugs	MLS	23S_rRNA_methyltransferases	ERMB			MEG_6969	235.841	0.566249	0.236578	2.3935	0.0166885	0.0869352
			MEG_7301	10.8851582063827	-1.87755935719887	0.742356484401273	-2.52918833020387	0.0114326662671936	0.0834621346405761	Drugs	Elfamycins	EF-Tu_inhibition	TUFAB				MEG_4	37.5865	-0.581023	0.250518	-2.31929	0.0203795	0.0811104	Drugs	Aminoglycosides	Aminoglycoside-resistant_16S_ribosomal_subunit_protein	A16S			MEG_2790	2.80492	2.09404	0.747395	2.80179	0.00508205	0.0288753	Drugs	MLS	23S_rRNA_methyltransferases	ERMB			MEG_3989	15.5445	0.525606	0.284348	1.84846	0.0645358	0.0331615
			MEG_6138	17.4400126608067	-1.47198573422128	0.606460002366888	-2.42717694238106	0.0152168323327979	0.0913009939967871	Drugs	Glycopeptides	Vancomycin-resistant_mutation	RPOC				MEG_3981	50.6989	-0.932583	0.313903	-2.97093	0.00296898	0.0168808	Drugs	MLS	Macrolide-resistant_23S_rRNA_mutation	MLS23S			MEG_2793	1.65108	2.08396	1.05664	1.97225	0.0485809	0.0598055	Drugs	MLS	23S_rRNA_methyltransferases	ERMB			MEG_5	95.5551	0.396819	0.20001	1.984	0.0472561	0.0890243
			MEG_7014	11.3225884458575	-1.8708924610652	0.770638754630083	-2.42771655308621	0.0151942129357787	0.0913009939967871	Drugs	Tetracyclines	Tetracycline_resistance_MFS_efflux_pumps	TETA				MEG_3978	89.8924	-1.0618	0.277814	-3.82197	0.000132389	0.0018673	Drugs	MLS	Macrolide-resistant_23S_rRNA_mutation	MLS23S			MEG_2791	9.18731	2.02734	0.636365	3.18581	0.00144347	0.0116409	Drugs	MLS	23S_rRNA_methyltransferases	ERMB			MEG_7163	965.857	0.277494	0.136432	2.03393	0.0419583	0.0807433
																	MEG_2834	41.6757	-1.45958	0.443365	-3.29206	0.000994562	0.00682475	Drugs	MLS	23S_rRNA_methyltransferases	ERMG			MEG_6096	2.65165	1.97162	0.861217	2.28934	0.0220598	0.0875391	Drugs	Rifampin	Rifampin-resistant_beta-subunit_of_RNA_polymerase_RpoB	RPOB			MEG_3992	966.22	-0.590923	0.200092	-2.95326	0.0031444	0.0227208
																	MEG_7	33.6167	-1.47955	0.426297	-3.4707	0.000519098	0.00449133	Drugs	Aminoglycosides	Aminoglycoside-resistant_16S_ribosomal_subunit_protein	A16S			MEG_2792	4.83644	1.9526	0.777521	2.51131	0.0120284	0.0546746	Drugs	MLS	23S_rRNA_methyltransferases	ERMB			MEG_3981	50.6989	-1.16547	0.316139	-3.68658	0.000227289	0.00299486
																	MEG_7301	8.03597	-1.59295	0.717903	-2.21889	0.026494	0.0976353	Drugs	Elfamycins	EF-Tu_inhibition	TUFAB			MEG_6964	17.4059	1.93058	0.432788	4.46079	8.16564e-06	0.00029163	Drugs	Tetracyclines	Tetracycline-resistant_16S_ribosomal_subunit_protein	TET16S			MEG_3978	89.8924	-1.32778	0.279424	-4.75186	2.01557e-06	0.000112872
																	MEG_3808	2.59012	-1.62855	0.930951	-1.74934	0.080233	0.0419147	Drugs	MLS	MLS_resistance_MFS_efflux_pumps	MEFA			MEG_2797	5.62687	1.44738	0.537544	2.69258	0.00709021	0.0377139	Drugs	MLS	23S_rRNA_methyltransferases	ERMB			MEG_6998	94.8798	-1.39036	0.542768	-2.5616	0.0104191	0.0614179
																	MEG_2578	14.2277	-1.99908	0.919141	-2.17494	0.0296345	0.0107223	Drugs	Trimethoprim	Dihydrofolate_reductase	DFRF			MEG_7164	5.32726	1.31352	0.72322	1.81621	0.0693384	0.0166824	Drugs	Tetracyclines	Tetracycline_resistance_ribosomal_protection_proteins	TETO			MEG_6997	94.7192	-1.4055	0.543029	-2.58825	0.00964639	0.0583997
																	MEG_1490	51.5693	-2.11086	0.62446	-3.38029	0.000724084	0.00571558	Drugs	Cationic_antimicrobial_peptides	Cationic_peptide-resistant_16S_ribosomal_subunit_protein	CAP16S			MEG_7158	4.08072	1.30528	0.745149	1.7517	0.0798255	0.0375758	Drugs	Tetracyclines	Tetracycline_resistance_ribosomal_protection_proteins	TETO			MEG_2	66.532	-2.19622	0.487612	-4.50403	6.6678e-06	0.000248931
																	MEG_2	66.532	-2.21139	0.488752	-4.52458	6.05166e-06	0.000200714	Drugs	Aminoglycosides	Aminoglycoside-resistant_16S_ribosomal_subunit_protein	A16S			MEG_2799	58.6133	1.28613	0.369056	3.48491	0.000492297	0.00473362	Drugs	MLS	23S_rRNA_methyltransferases	ERMB			MEG_7301	8.03597	-2.23581	0.755584	-2.95905	0.00308584	0.0227208
																	MEG_1018	3.9727	-2.42982	1.29694	-1.8735	0.0609998	0.0926819	Drugs	Aminoglycosides	Aminoglycoside_O-phosphotransferases	APH2-DPRIME			MEG_2789	36.2324	1.04192	0.396511	2.62771	0.00859609	0.0429804	Drugs	MLS	23S_rRNA_methyltransferases	ERMB			MEG_7	33.6167	-2.46957	0.451019	-5.47553	4.36197e-08	4.8854e-06
																	MEG_7302	2.8652	-2.66798	1.14824	-2.32353	0.0201507	0.0811104	Drugs	Elfamycins	EF-Tu_inhibition	TUFAB			MEG_9	28.9227	1.02478	0.334257	3.06585	0.00217049	0.0155035	Drugs	Aminoglycosides	Aminoglycoside-resistant_16S_ribosomal_subunit_protein	A16S			MEG_1490	51.5693	-2.66494	0.630852	-4.22434	2.39637e-05	0.000670985
																	MEG_6120	12.3635	-2.69605	0.968898	-2.78259	0.00539265	0.0268285	Drugs	Rifampin	Rifampin-resistant_beta-subunit_of_RNA_polymerase_RpoB	RPOB			MEG_2788	32.6975	1.0067	0.397926	2.52986	0.0114108	0.0528278	Drugs	MLS	23S_rRNA_methyltransferases	ERMB			MEG_2435	1.17928	-2.87054	1.49318	-1.92244	0.0545509	0.0205219
																	MEG_6098	3.06693	-2.81707	1.06925	-2.63462	0.00842315	0.0377786	Drugs	Rifampin	Rifampin-resistant_beta-subunit_of_RNA_polymerase_RpoB	RPOB			MEG_6963	16.7549	0.834687	0.3262	2.55882	0.0105027	0.0504938	Drugs	Tetracyclines	Tetracycline-resistant_16S_ribosomal_subunit_protein	TET16S			MEG_6098	3.06693	-2.87373	1.06925	-2.68761	0.00719656	0.046058
																	MEG_4033	1.31366	-2.92903	1.41164	-2.07492	0.0379943	0.0281504	Drugs	MLS	Macrolide_phosphotransferases	MPHB			MEG_6165	20.8558	0.785566	0.414127	1.89692	0.0578384	0.083033	Drugs	Nucleosides	Streptothricin_acetyltransferase	SAT			MEG_4074	0.950778	-2.93407	1.58061	-1.85628	0.0634131	0.0328613
																	MEG_3178	3.06145	-2.93666	1.32121	-2.22271	0.0262357	0.0976353	Drugs	Fluoroquinolones	Fluoroquinolone-resistant_DNA_topoisomerases	GYRA			MEG_5	95.5551	0.769692	0.198008	3.88718	0.000101416	0.00140856	Drugs	Aminoglycosides	Aminoglycoside-resistant_16S_ribosomal_subunit_protein	A16S			MEG_3178	3.06145	-3.00714	1.32576	-2.26824	0.0233148	0.0111172
																	MEG_3977	102.724	-2.97467	0.628924	-4.72978	2.24763e-06	0.000149668	Drugs	MLS	Macrolide-resistant_23S_rRNA_mutation	MLS23S			MEG_6145	143.925	0.766911	0.201938	3.79775	0.000146016	0.00173828	Drugs	Aminoglycosides	Aminoglycoside-resistant_16S_ribosomal_subunit_protein	RRSA			MEG_2739	6.68451	-3.00987	1.10044	-2.73514	0.00623532	0.0410797
																	MEG_5332	4.32316	-3.04448	1.15768	-2.62982	0.00854289	0.0377786	Drugs	Fluoroquinolones	Fluoroquinolone-resistant_DNA_topoisomerases	PARC			MEG_3	49.5938	0.510887	0.221204	2.30958	0.0209117	0.0848801	Drugs	Aminoglycosides	Aminoglycoside-resistant_16S_ribosomal_subunit_protein	A16S			MEG_1189	2.1563	-3.07573	1.41683	-2.17086	0.0299416	0.0397275
																	MEG_5400	5.38818	-3.10319	1.0886	-2.85063	0.00436334	0.0228501	Drugs	betalactams	Penicillin_binding_protein	PBP2			MEG_3992	966.22	-0.35329	0.199895	-1.76738	0.0771642	0.0324224	Drugs	MLS	Macrolide-resistant_23S_rRNA_mutation	MLS23S			MEG_5382	2.71751	-3.19161	1.39662	-2.28525	0.0222984	0.0109964
																	MEG_5382	2.71751	-3.10715	1.38908	-2.23683	0.0252972	0.0976353	Drugs	Aminocoumarins	Aminocoumarin-resistant_DNA_topoisomerases	PARE			MEG_7	33.6167	-0.867886	0.414756	-2.09252	0.0363919	0.0281404	Drugs	Aminoglycosides	Aminoglycoside-resistant_16S_ribosomal_subunit_protein	A16S			MEG_7055	18.9959	-3.23043	0.785924	-4.11036	3.95051e-05	0.000884914
																	MEG_2435	1.17928	-3.22609	1.49318	-2.16055	0.0307302	0.00920207	Drugs	betalactams	Class_A_betalactamases	CTX			MEG_3978	89.8924	-0.873181	0.275629	-3.16795	0.00153516	0.0119934	Drugs	MLS	Macrolide-resistant_23S_rRNA_mutation	MLS23S			MEG_7330	5.27361	-3.27641	1.18568	-2.76333	0.00572154	0.0388371
																	MEG_7055	18.9959	-3.25757	0.791451	-4.11595	3.85596e-05	0.000767335	Drugs	Tetracyclines	Tetracycline_resistance_MFS_efflux_pumps	TETBP			MEG_6147	7.8315	-1.04069	0.576611	-1.80483	0.0711007	0.0194465	Drugs	Aminoglycosides	Aminoglycoside-resistant_16S_ribosomal_subunit_protein	RRSH			MEG_1279	1.93553	-3.42237	1.34773	-2.53935	0.0111057	0.0637867
																	MEG_2430	2.39313	-3.33206	1.56002	-2.13591	0.0326866	0.0121489	Drugs	betalactams	Class_A_betalactamases	CTX			MEG_6971	26.5418	-1.13048	0.55082	-2.05235	0.0401355	0.0374502	Drugs	Tetracyclines	Tetracycline_resistance_ribosomal_protection_proteins	TET32			MEG_6123	5.81516	-3.58345	1.06727	-3.35759	0.000786257	0.00880607
																	MEG_1279	1.93553	-3.36571	1.34773	-2.49732	0.0125138	0.0541356	Drugs	betalactams	Class_C_betalactamases	BLAEC			MEG_2	66.532	-1.1392	0.478399	-2.38128	0.0172528	0.0718866	Drugs	Aminoglycosides	Aminoglycoside-resistant_16S_ribosomal_subunit_protein	A16S			MEG_3977	102.724	-3.60398	0.635338	-5.67254	1.40693e-08	3.15153e-06
																	MEG_5333	3.1903	-3.43743	1.1961	-2.87387	0.00405474	0.0223875	Drugs	Fluoroquinolones	Fluoroquinolone-resistant_DNA_topoisomerases	PARC			MEG_3981	50.6989	-1.18158	0.315619	-3.7437	0.000181333	0.00197101	Drugs	MLS	Macrolide-resistant_23S_rRNA_mutation	MLS23S			MEG_6094	7.89335	-3.6064	0.96945	-3.72004	0.000199187	0.00278862
																	MEG_7014	10.3299	-3.46903	0.980144	-3.53931	0.000401182	0.00380168	Drugs	Tetracyclines	Tetracycline_resistance_MFS_efflux_pumps	TETA			MEG_1490	51.5693	-1.36727	0.61705	-2.21582	0.026704	0.0911514	Drugs	Cationic_antimicrobial_peptides	Cationic_peptide-resistant_16S_ribosomal_subunit_protein	CAP16S			MEG_7302	2.8652	-3.61347	1.20315	-3.00334	0.0026703	0.0206258
																	MEG_2378	2.39901	-3.61413	1.36056	-2.65636	0.00789892	0.0374259	Drugs	betalactams	Class_A_betalactamases	CTX			MEG_3977	102.724	-1.67992	0.620189	-2.70873	0.00675415	0.0367073	Drugs	MLS	Macrolide-resistant_23S_rRNA_mutation	MLS23S			MEG_3187	3.92614	-3.72825	1.14261	-3.26292	0.00110269	0.0116721
																	MEG_3817	1.73409	-3.63041	1.2669	-2.86558	0.0041625	0.0223875	Drugs	MLS	MLS_resistance_MFS_efflux_pumps	MEFA			MEG_7161	3.90607	-2.40565	1.2167	-1.9772	0.0480188	0.0598055	Drugs	Tetracyclines	Tetracycline_resistance_ribosomal_protection_proteins	TETO			MEG_2955	1.15494	-3.73008	1.79522	-2.07778	0.0377299	0.0690298
																	MEG_2955	1.15494	-3.67342	1.79522	-2.04622	0.0407347	0.0351034	Drugs	Sulfonamides	Sulfonamide-resistant_dihydropteroate_synthases	FOLP			MEG_5409	3.04036	-2.74721	1.22436	-2.2438	0.0248455	0.0970526	Drugs	betalactams	Penicillin_binding_protein	PBP4B			MEG_4073	2.08446	-3.74567	1.41541	-2.64635	0.00813666	0.0506281
																	MEG_2739	6.68451	-3.74393	1.18026	-3.17213	0.00151325	0.00971406	Drugs	Cationic_antimicrobial_peptides	Lipid_A_modification	EPTA			MEG_4215	2.12038	-2.78346	1.56533	-1.77819	0.0753725	0.0297941	Drugs	Aminoglycosides	16S_rRNA_methyltransferases	NPMA			MEG_728	1.12323	-3.91546	1.37724	-2.84297	0.00446957	0.031287
																	MEG_728	1.12323	-3.8588	1.37724	-2.80183	0.00508136	0.025928	Drugs	betalactams	Class_C_betalactamases	AMPC			MEG_2435	1.17928	-2.96012	1.49318	-1.98243	0.0474312	0.0598055	Drugs	betalactams	Class_A_betalactamases	CTX			MEG_3609	1.21078	-3.93311	1.58525	-2.48107	0.0130988	0.0715643
																	MEG_3609	1.21078	-3.87646	1.58525	-2.44533	0.0144719	0.0612747	Drugs	MLS	Lincosamide_nucleotidyltransferases	LNUB			MEG_4033	1.31366	-3.07527	1.41164	-2.17851	0.0293684	0.0976981	Drugs	MLS	Macrolide_phosphotransferases	MPHB			MEG_5333	3.1903	-3.94112	1.21194	-3.2519	0.00114637	0.0116721
																	MEG_7330	5.27361	-4.03544	1.22265	-3.30058	0.000964868	0.00682475	Drugs	Fosfomycin	Fosfomycin_target_mutation	UHPT			MEG_4289	2.9799	-3.30351	1.21729	-2.71381	0.00665136	0.0367073	Drugs	betalactams	Mutant_porin_proteins	OMPFB			MEG_4289	2.9799	-4.07045	1.2682	-3.20961	0.00132914	0.0129446
																	MEG_6123	5.81516	-4.11997	1.10993	-3.71192	0.000205694	0.00249237	Drugs	Rifampin	Rifampin-resistant_beta-subunit_of_RNA_polymerase_RpoB	RPOB			MEG_2739	6.68451	-3.30829	1.12078	-2.95176	0.00315969	0.0207874	Drugs	Cationic_antimicrobial_peptides	Lipid_A_modification	EPTA			MEG_5409	3.04036	-4.1491	1.32773	-3.12494	0.00177839	0.0153215
																	MEG_5819	5.1444	-4.16154	1.16033	-3.58651	0.000335138	0.00351013	Drugs	Fosfomycin	Fosfomycin_target_mutation	PTSL			MEG_2378	2.39901	-3.34817	1.36056	-2.46088	0.0138598	0.0597404	Drugs	betalactams	Class_A_betalactamases	CTX			MEG_6135	2.55631	-4.24209	1.1746	-3.61152	0.000304405	0.00358877
																	MEG_6135	2.55631	-4.18543	1.1746	-3.56329	0.000366237	0.00364405	Drugs	Rifampin	Rifampin-resistant_beta-subunit_of_RNA_polymerase_RpoB	RPOB			MEG_7055	18.9959	-3.40197	0.792007	-4.29538	1.7439e-05	0.000484418	Drugs	Tetracyclines	Tetracycline_resistance_MFS_efflux_pumps	TETBP			MEG_2972	1.53183	-4.2516	1.40119	-3.03427	0.00241116	0.0192893
																	MEG_2972	1.53183	-4.19494	1.40119	-2.99384	0.00275491	0.0161243	Drugs	Sulfonamides	Sulfonamide-resistant_dihydropteroate_synthases	FOLP			MEG_2955	1.15494	-3.40745	1.79522	-1.89807	0.0576873	0.083033	Drugs	Sulfonamides	Sulfonamide-resistant_dihydropteroate_synthases	FOLP			MEG_3244	9.8671	-4.42021	1.12998	-3.91175	9.16295e-05	0.00171042
																	MEG_1189	2.1563	-4.27899	1.42302	-3.00698	0.00263856	0.0159113	Drugs	Bacitracin	Undecaprenyl_pyrophosphate_phosphatase	BACA			MEG_4074	0.950778	-3.43584	1.58061	-2.17374	0.0297247	0.0976981	Drugs	MLS	MLS_resistance_ABC_efflux_pumps	MSRD			MEG_5801	1.95268	-4.54719	1.44091	-3.15579	0.00160066	0.0148687
																	MEG_729	3.65887	-4.28162	1.26476	-3.38531	0.000710989	0.00571558	Drugs	betalactams	Penicillin_binding_protein	AMPH			MEG_2430	2.39313	-3.47829	1.56002	-2.22965	0.0257707	0.0991182	Drugs	betalactams	Class_A_betalactamases	CTX			MEG_5400	5.38818	-4.58292	1.19908	-3.82202	0.000132362	0.00209547
																	MEG_3244	9.8671	-4.44479	1.1332	-3.92233	8.76967e-05	0.0014543	Drugs	Aminocoumarins	Aminocoumarin-resistant_DNA_topoisomerases	GYRBA			MEG_1279	1.93553	-3.51194	1.34773	-2.60582	0.00916548	0.0449288	Drugs	betalactams	Class_C_betalactamases	BLAEC			MEG_5332	4.32316	-4.72465	1.24085	-3.8076	0.000140321	0.00209547
																	MEG_4061	5.05397	-4.46815	1.27414	-3.50681	0.000453518	0.00410227	Drugs	Multi-drug_resistance	Multi-drug_ABC_efflux_pumps	MSBA			MEG_7301	8.03597	-3.56534	0.884349	-4.0316	5.53973e-05	0.00102522	Drugs	Elfamycins	EF-Tu_inhibition	TUFAB			MEG_7014	10.3299	-4.79993	1.08637	-4.41832	9.94702e-06	0.000318305
																	MEG_5801	1.95268	-4.49053	1.44091	-3.11647	0.00183033	0.0113824	Drugs	Cationic_antimicrobial_peptides	Lipid_A_modification	PMRF			MEG_3817	1.73409	-3.76508	1.26331	-2.98033	0.00287936	0.0199955	Drugs	MLS	MLS_resistance_MFS_efflux_pumps	MEFA			MEG_3144	3.44733	-4.80401	1.31192	-3.66181	0.000250438	0.00311656
																	MEG_4073	2.08446	-4.51341	1.41541	-3.18876	0.00142884	0.00947799	Drugs	MLS	MLS_resistance_ABC_efflux_pumps	MSRD			MEG_5801	1.95268	-3.78094	1.43287	-2.63871	0.0083221	0.0424597	Drugs	Cationic_antimicrobial_peptides	Lipid_A_modification	PMRF			MEG_4095	4.58616	-4.90623	1.27391	-3.85132	0.000117483	0.00202433
																	MEG_5394	3.40958	-4.62671	1.37217	-3.37181	0.000746759	0.00571558	Drugs	Fluoroquinolones	Fluoroquinolone-resistant_DNA_topoisomerases	PAREF			MEG_6146	1.72656	-3.81146	1.56259	-2.43919	0.0147203	0.062374	Drugs	Aminoglycosides	Aminoglycoside-resistant_16S_ribosomal_subunit_protein	RRSC			MEG_729	3.65887	-5.17582	1.26952	-4.077	4.56209e-05	0.000929007
																	MEG_3641	2.79238	-4.7	1.77773	-2.64383	0.00819743	0.0377786	Drugs	MLS	MLS_resistance_ABC_efflux_pumps	LSA			MEG_3187	3.92614	-3.86814	1.13648	-3.40363	0.000664966	0.00615709	Drugs	Fluoroquinolones	Fluoroquinolone-resistant_DNA_topoisomerases	GYRA			MEG_4061	5.05397	-5.3626	1.27886	-4.19328	2.7495e-05	0.00068432
																	MEG_3144	3.44733	-4.74736	1.31192	-3.61863	0.000296172	0.00327434	Drugs	Fosfomycin	Fosfomycin_target_mutation	GLPT			MEG_3178	3.06145	-3.92112	1.32576	-2.95763	0.00310013	0.0207874	Drugs	Fluoroquinolones	Fluoroquinolone-resistant_DNA_topoisomerases	GYRA			MEG_3641	2.79238	-5.60213	1.78114	-3.14525	0.00165946	0.0148687
																	MEG_4289	2.9799	-4.83819	1.2682	-3.81499	0.000136189	0.0018673	Drugs	betalactams	Mutant_porin_proteins	OMPFB			MEG_2972	1.53183	-3.92898	1.40119	-2.80403	0.00504689	0.0288753	Drugs	Sulfonamides	Sulfonamide-resistant_dihydropteroate_synthases	FOLP			MEG_5819	5.1444	-5.68798	1.18997	-4.77992	1.75367e-06	0.000112872
																	MEG_4095	4.58616	-4.84957	1.27391	-3.80684	0.000140751	0.0018673	Drugs	Fosfomycin	Fosfomycin_target_mutation	MURA			MEG_5394	3.40958	-3.94857	1.36501	-2.89271	0.00381938	0.0232889	Drugs	Fluoroquinolones	Fluoroquinolone-resistant_DNA_topoisomerases	PAREF			MEG_1180	4.81788	-5.86409	1.24767	-4.70001	2.60145e-06	0.000116545
																	MEG_5409	3.04036	-4.91684	1.32773	-3.70318	0.000212916	0.00249237	Drugs	betalactams	Penicillin_binding_protein	PBP4B			MEG_728	1.12323	-4.00504	1.37724	-2.90801	0.00363738	0.0227336	Drugs	betalactams	Class_C_betalactamases	AMPC
																	MEG_6094	7.89335	-5.07606	1.09772	-4.6242	3.76049e-06	0.000149668	Drugs	Rifampin	Rifampin-resistant_beta-subunit_of_RNA_polymerase_RpoB	RPOB			MEG_5333	3.1903	-4.00874	1.20271	-3.3331	0.000858841	0.00766823	Drugs	Fluoroquinolones	Fluoroquinolone-resistant_DNA_topoisomerases	PARC
																	MEG_3187	3.92614	-5.24656	1.17964	-4.44759	8.68398e-06	0.000246873	Drugs	Fluoroquinolones	Fluoroquinolone-resistant_DNA_topoisomerases	GYRA			MEG_3609	1.21078	-4.02269	1.58525	-2.53758	0.0111623	0.0526522	Drugs	MLS	Lincosamide_nucleotidyltransferases	LNUB
																	MEG_1180	4.81788	-5.80743	1.24767	-4.6546	3.24605e-06	0.000149668	Drugs	Multi-drug_resistance	Multi-drug_RND_efflux_regulator	ASMA			MEG_3144	3.44733	-4.08974	1.3053	-3.13317	0.00172929	0.0131007	Drugs	Fosfomycin	Fosfomycin_target_mutation	GLPT
																														MEG_5382	2.71751	-4.12541	1.40269	-2.94106	0.00327092	0.0209674	Drugs	Aminocoumarins	Aminocoumarin-resistant_DNA_topoisomerases	PARE
																														MEG_7014	10.3299	-4.17077	1.03668	-4.0232	5.74124e-05	0.00102522	Drugs	Tetracyclines	Tetracycline_resistance_MFS_efflux_pumps	TETA
																														MEG_3641	2.79238	-4.37636	1.76192	-2.48386	0.0129966	0.0570026	Drugs	MLS	MLS_resistance_ABC_efflux_pumps	LSA
																														MEG_5332	4.32316	-4.42079	1.23374	-3.58324	0.000339361	0.00339361	Drugs	Fluoroquinolones	Fluoroquinolone-resistant_DNA_topoisomerases	PARC
																														MEG_1189	2.1563	-4.42523	1.42302	-3.10974	0.0018725	0.0137684	Drugs	Bacitracin	Undecaprenyl_pyrophosphate_phosphatase	BACA
																														MEG_7302	2.8652	-4.52744	1.20315	-3.763	0.00016789	0.00190784	Drugs	Elfamycins	EF-Tu_inhibition	TUFAB
																														MEG_5400	5.38818	-4.65076	1.18975	-3.90901	9.26743e-05	0.00136286	Drugs	betalactams	Penicillin_binding_protein	PBP2
																														MEG_4073	2.08446	-4.65964	1.41541	-3.29208	0.000994506	0.00857333	Drugs	MLS	MLS_resistance_ABC_efflux_pumps	MSRD
																														MEG_6135	2.55631	-4.74386	1.1746	-4.03871	5.37455e-05	0.00102522	Drugs	Rifampin	Rifampin-resistant_beta-subunit_of_RNA_polymerase_RpoB	RPOB
																														MEG_729	3.65887	-4.8532	1.26952	-3.82287	0.000131908	0.00164885	Drugs	betalactams	Penicillin_binding_protein	AMPH
																														MEG_4095	4.58616	-4.9958	1.27391	-3.92164	8.79497e-05	0.00136286	Drugs	Fosfomycin	Fosfomycin_target_mutation	MURA
																														MEG_7330	5.27361	-5.01819	1.22756	-4.08795	4.35195e-05	0.00098908	Drugs	Fosfomycin	Fosfomycin_target_mutation	UHPT
																														MEG_4061	5.05397	-5.03998	1.27886	-3.94101	8.11404e-05	0.00135234	Drugs	Multi-drug_resistance	Multi-drug_ABC_efflux_pumps	MSBA
																														MEG_3244	9.8671	-5.06997	1.16077	-4.36776	1.25527e-05	0.000392271	Drugs	Aminocoumarins	Aminocoumarin-resistant_DNA_topoisomerases	GYRBA
																														MEG_6094	7.89335	-5.19576	1.09268	-4.75505	1.98399e-06	8.26664e-05	Drugs	Rifampin	Rifampin-resistant_beta-subunit_of_RNA_polymerase_RpoB	RPOB
																														MEG_6123	5.81516	-5.41846	1.1238	-4.82155	1.4245e-06	8.26664e-05	Drugs	Rifampin	Rifampin-resistant_beta-subunit_of_RNA_polymerase_RpoB	RPOB
																														MEG_5819	5.1444	-5.77755	1.18997	-4.8552	1.20268e-06	8.26664e-05	Drugs	Fosfomycin	Fosfomycin_target_mutation	PTSL
																														MEG_1180	4.81788	-5.95366	1.24767	-4.77181	1.82579e-06	8.26664e-05	Drugs	Multi-drug_resistance	Multi-drug_RND_efflux_regulator	ASMA
[truncated: 15 more columns]
